# Supplementary material for: No association of a Vascular endothelial growth factor A (VEGFA) gene polymorphism with pre-eclampsia among pregnant women in Uganda
Source: BMC Genomics. 2023 Mar 20;24:132. doi: 10.1186/s12864-023-09213-8 (PMC10029258; doi:10.1186/s12864-023-09213-8)
Supplement: Supplementary file 2 — Additional file 2. [file 12864_2023_9213_MOESM2_ESM.xlsx]

## Sheet: Matched Cases and Controls
Order	STUDY_ID	Status	Marital status	Gestational age	Maternal age	Education	smoking	alcohol consumption	hiv status	Family history of diabetes Mellitus	Family history of preeclampsia	Family history of hypertension	first pregnancy	diagnosis with hypertension in previous pregnancy	type of pregnancy	rs3025039	Genotype	VEGF Plasma Levels (pg/mL)
1	2001	Cases	1	39	32	3	1	1	2	1	1	1	1	2	1	2	CC	0.82
2	2002	Cases	1	30	23	2	1	1	1	1	1	1	1	1	1	2	CC	0.22
3	2003	Cases	1	33	27	4	1	2	2	2	1	2	1	1	1	1	CT	1.09
4	2004	Cases	1	36	34	4	1	1	2	2	1	2	1	1		2	CC	0.055
5	2005	Cases	1	36	22	4	1	1	2	1	1	1	1	1		2	CC	0.13
6	2006	Cases	1	33	33	5	1	1	2	1	1	1	1	1		2	CC	0.89
7	2007	Cases	1	38	23	4	1	1	2	2	2	2	1	1	1	2	CC	4.3
8	2008	Cases	1	37	19	5	1	1	2	1	2	1	2		1	1	CT
9	2009	Cases	1	35	35	3	1	1	2	1	2	1	1	2	1	2	CC	7.14
10	2011	Cases	1	37	20	3	1	1	2	2	1	1	2		1	2	CC	0.76
11	2012	Cases	1	29	25	4	1	1	2	1	1	1	1	1	1	2	CC	0.15
12	2013	Cases	1	40	19	6	1	1	2	1	1	1	2		1	1	CT	1.18
13	2014	Cases	1	38	38	3	1	1	2	1	1	1	1		1	2	CC	0.24
14	2015	Cases	2	42	31	4	1	1	2	1	1	1	1	1	1	2	CC	1.18
15	2016	Cases	1	42	25	4	1	1	2	2	2	2	2		1	2	CC	0.41
16	2017	Cases	1	28	28	4	1	1	2	2	1	2	1	1		2	CC	1.51
17	2018	Cases	1	41	25	6	1	1	2	1	1	1	2		1	2	CC	1.09
18	2019	Cases	1	40	18	3	1	1	2	1	1	1	2		1	2	CC	1.01
19	2020	Cases	2	34	20	6	1	1	2	1	1	2	2		1	2	CC	0.76
20	2021	Cases	1	41	27	6	1	1	2	1	1	1	2		1	2	CC	0.54
21	2022	Cases	1	32	21	6	1	1	2	1	1	2	2		1	2	CC	1.85
22	2023	Cases	1	33	28	6	1	1	2	1	1	1	2		2	2	CC	0.54
23	2024	Cases	1	38	29	3	1	1	2	1	1	1	1	1	1	2	CC	0.76
24	2027	Cases	1	33	27	5	1	1	2	1	1	2	1	1	1	2	CC	1.18
25	2028	Cases	1	37	22	4	1	1	2	1	1	2	1	1	1	2	CC	2.68
26	2029	Cases	2	40	31	6	1	1	2	2	1	2	2		1	1	CT	1.09
27	2030	Cases	1	40	18	4	1	1	2	1	1	1	2		1	2	CC	0.35
28	2031	Cases	1	41	23	4	1	1	2	1	1	2	1	1	1	2	CC	0.2
29	2034	Cases	2	37	18	6	1	1	2	2	2	2	2		1	2	CC	0.62
30	2035	Cases	1	40	18	3	1	1	2	1	1	1	2		1	2	CC	41.6
31	2036	Cases	2	43	22	4	1	1	2	2	1	2	2		1	2	CC	0.48
32	2037	Cases	1	33	26	6	1	1	2	1	1	1	2		1	1	CT	1.55
33	2039-1	Cases	2	34	22	4	1	1	2	1	1	1	2		1	2	CC	1.07
34	2040	Cases	1	23	26	3	1	1	2	1	1	2	1	1	1	2	CC	0.1
35	2041-1	Cases	1	31	18	6	1	1	2	1	1	1	2		1	2	CC	1.62
36	2042	Cases	2	35	22	6	1	2	2	1	1	2	2		1	2	CC	0.89
37	2043	Cases	1	41	21	3	1	1	2	1	1	2	2		1	2	CC	0.95
38	2045	Cases	1	29	27	5	1	1	2	1	1	2	1	1	1	2	CC	2.07
39	2049	Cases	1	42	27	2	1	1	2	1	1	1	1	1	1	2	CC	1.24
40	2050	Cases	1	26	29	3	1	1	2	1	1	1	1	1	1	2	CC	1.49
41	2051	Cases	1	38	29	6	1	1	2	1	1	1	1	1	1	1	CT	1.18
42	2052	Cases	1	38	28	5	1	1	2	1	1	1	1	1	1	2	CC	0.38
43	2053	Cases	1	41	32	4	1	1	2	1	1	2	1	1	1	2	CC	1.07
44	2054	Cases	1	35	23	5	1	1	2	1	1	1	2		1	2	CC	1.07
45	2055	Cases	1	35	30	6	1	1	2	1	1	2	2		1	2	CC	0.5
46	2056	Cases	1	33	20	4	1	1	2	2	1	2	2		1	2	CC	0.59
47	2057	Cases	1	33	32	3	1	1	2	1	1	1	1	1	1	2	CC	0.29
48	2058	Cases	2	40	19	3	1	1	2	1	1	1	2		1	2	CC	1.7
49	2059	Cases	1	38	26	6	1	1	2	2	1	2	2		1	2	CC	0.42
50	2060	Cases	1	24	24	4	1	1	2	1	1	1	1	1	1	2	CC	1.62
51	2062	Cases	1	39	23	6	1	1	2	1	1	2	2		1	1	CT	0.08
52	2064	Cases	1	25	22	3	1	1	2	1	1	2	1	2	1	2	CC	0.49
53	2065	Cases	1	29	26	4	1	1	2	1	1	1	1	1	2	2	CC	0.39
54	2066	Cases	1	37	30	3	1	1	2	2	2	2	1	2	1	2	CC	0.36
55	2068	Cases	1	21	30	3	1	1	2	1	1	2	2		1	2	CC	1.62
56	2069	Cases	1	40	18	4	1	1	2	1	1	1	2		1	2	CC	0.9
57	2070	Cases	2	39	20	3	1	1	2	1	1	1	2		1	2	CC	0.08
58	2071	Cases	1	42	23	4	1	1	2	1	2	2	1	2	1	2	CC	0.36
59	2072	Cases	1	40	19	4	1	1	2	1	1	2	2		1	2	CC	0.24
60	2073	Cases	1	38	25	4	1	1	2	1	1	1	1	2	1	2	CC	0.71
61	2074	Cases	1	39	26	3	1	1	2	1	1	2	1	2	1	2	CC	1.36
62	2075	Cases	1	37	26	6	1	1	2	1	1	1	1	1	1	2	CC	0.39
63	2076	Cases	1	38	29	3	1	1	2	1	1	2	1	1	1	1	CT	0.42
64	2077	Cases	1	31	34	4	1	1	2	2	1	1	1	1	1	2	CC	0.63
65	2078	Cases	1	39	19	5	1	1	2	1	1	1	2		1	2	CC	0.95
66	2079	Cases	2	36	23	3	2	2	2	1	1	2	1	2	1	2	CC	0.42
67	2081	Cases	1	27	32	3	1	1	2	1	1	1	1	2	1	2	CC	2.23
68	2082	Cases	1	36	21	3	1	1	2	1	1	1	2		1	2	CC	0.09
69	2085	Cases	1	33	20	5	1	1	2	2	1	2	2		1	2	CC	0.09
70	2086	Cases	1	32	36	3	1	1	2	1	1	1	1	2	1	2	CC	3.05
71	2087	Cases	1	36	23	3	1	1	2	1	1	1	2		1	2	CC	1.04
72	2088	Cases	1	37	20	4	1	1	2	1	1	2	1	1	1	2	CC	0.36
73	2089	Cases	1	33	32	5	1	2	2	1	2	2	1	2	1	1	CT	1
74	2090	Cases	1	39	20	4	1	1	2	1	1	1	2		1	2	CC	0.39
75	2091	Cases	1	34	19	4	1	1	2	1	1	1	1	1	2	2	CC	0.89
76	2092	Cases	1	34	35	3	1	1	2	1	1	1	1	1	1	2	CC	0.48
77	2093	Cases	1	32	19	3	1		2	2	1	2	1	1	1	2	CC	0.24
78	2094	Cases	1	34	35	3	1	1	2	1	1	1	1	1	1	2	CC	0.97
79	2095	Cases	2	30	23	6	1	2	2	1	1	1	2		1	2	CC	2.12
80	2096	Cases	2	41	21	4	1	1	2	1	1	1	2		1	2	CC	0.66
81	2097	Cases	2	35	27	4	1	1	2	1	1	1	2		1	2	CC	1.05
82	2098	Cases	1	33	27	5	1	1	2	2	1	2	1	1	1	2	CC	0.17
83	2099	Cases	1	30	23	6	1	1	2	1	1	1	2		1	2	CC	0.48
84	2100	Cases	1	42	24	4	1	2	2	2	1	2	1	1	1	2	CC	0.48
85	2101	Cases	1	38	21	6	1	1	2	1	1	1	2		1	2	CC	1.36
86	2102	Cases	1	34	21	3	1	1	2	1	1	1	1	1	1	2	CC	0.54
87	2103	Cases	1	41	21	4	1	1	2	1	1	1	1	1	1	2	CC	0.35
88	2104	Cases	1	39	33	4	1	1	2	1	1	1	1	1	1	2	CC	0.66
89	2105	Cases	1	39	37	3	1	1	2	1	1	1	1	1	1	2	CC	1.97
90	2106	Cases	2	37	28	3	1	1	2	1	1	1	1	1	1	2	CC	1.61
91	2107	Cases	1	36	28	4	1	1	2	1	1	1	1	1	2	2	CC	0.86
92	2108	Cases	1	34	23	6	1	1	2	1	1	1	2		1	2	CC	0.7
93	2109	Cases	1	40	23	2	1	1	2	2	1	2	1	1	1	2	CC	2.45
94	2111	Cases	1	28	32	6	1	1	2	1	1	1	1	1	1	2	CC	0.55
95	2112	Cases	1	27	29	6	1	1	2	1	1	1	1	2	1	2	CC	10.54
96	2113	Cases	1	41	22	3	1	2	2	1	1	2	1	1	1	2	CC	0.065
97	2114	Cases	2	42	19	4	1	1	2	1	1	2	2		1	2	CC	0.29
98	2115	Cases	2	36	19	4	1	1	2	1	1	1	2		1	2	CC	0.55
99	2117	Cases	1	30	23	6	1	1	2	2	1	2	1	1	1	2	CC	1.12
100	2119	Cases	1	34	36	3	3	2	2	1	1	1	1	1	1	1	CT	0.95
101	2120	Cases	1	29	20	4	1	1	2	1	1	2	2		1	2	CC
102	2121	Cases	1	33	23	5	1	1	2	1	1	1	2		1	1	CT	2.34
103	2122	Cases	1	28	42	3	1	2	2	2	1	2	1	2	1	2	CC
104	2123	Cases	1	36	20	5	1	1	2	1	1	1	2		1	2	CC	0.29
105	2124	Cases	1	35	27	3	1	1	2	1	1	1	1	1	1	2	CC	0.41
106	2125	Cases	1	38	18	4	1	1	2	1	1	1	2		1	1	CT	0.61
107	2126	Cases	1	34	21	6	1	1	2	1	1	1	1	1	1	2	CC	0.17
108	2128	Cases	1	32	30	5	1	1	2	1	1	2	1	2	1	2	CC	0.61
109	2129	Cases	1	41	24	6	1	1	2	1	1	2	2		1	2	CC	1.31
110	2130	Cases	1	40	29	2	1	1	2	1	1	1	2		1	2	CC	2.18
111	2132	Cases	2	29	27	6	1	1	2	1	1	2	1	1	1	2	CC	1.03
112	2134	Cases	1	39	18	4	1	1	2	1	1	1	2		1	2	CC	0.055
113	2135	Cases	1	36	28	4	1	1	2	1	1	1	1	1	1	2	CC	1.03
114	2136	Cases	1	39	23	4	1	1	2	1	1	1	2		1	2	CC	1.99
115	2137	Cases	1	26	35	4	1	1	1	1	1	1	1	1	1	1	CT	1.89
116	2138	Cases	1	35	32	3	1	1	2	1	1	1	1	1	1	1	CT	0.12
117	2143	Cases	1	31	20	4	1	1	2	1	1	1	2		1	2	CC	0.17
118	2144	Cases	1	36	24	3	1	2	2	1	1	1	2		1	2	CC	0.75
119	2145	Cases	1	38	29	3	1	1	1	1	1	2	1	1	1	1	CT	1.05
120	2146	Cases	1	34	24	4	1	1	2	1	1	1	1	1	1	2	CC	0.75
121	2148	Cases	2	32	28	3	1	1	2	1	2	1	1	1	1	2	CC	1.63
122	2149	Cases	1	31	30	6	1	1	2	1	1	1	1	1	2	2	CC	0.55
123	2150	Cases	1	38	19	4	1	1	2	1	1	1	2		2	2	CC	0.89
124	2151	Cases	1	34	29	2	1	1	2	1	1	2	1	1	1	2	CC	0.68
125	2152	Cases	1	32	32	4	1	1	2	1	1	1	1	1	1	2	CC	0.055
1	3001	Controls	1	38	30	6	1	1	2	1	1	1	1	1	1	2	CC	1.21
2	3423	Controls	1	33	24	3	1	1	2	1	1	1	1	1	1	2	CC
3	3413	Controls	1	33	25	4	1	1	2	1	1	1	1	1		2	CC
4	3171	Controls	1	37	34	4	1	1	2	1	1	1	1	1	1	2	CC
5	3179	Controls	1	35	22	6	1	1	2	1	1	1	1	2	1	2	CC
6	3006	Controls	1	29	33	6	1	2	2	1	1	1	1	1	1	2	CC	2.79
7	3007	Controls	1	39	25	4	1	1	2	1	1	1	1	1	1	2	CC	0.78
8	3192	Controls	2	35	20	4	1	1	2	1	1	2	2		1	2	CC
9	3009	Controls	1	34	33	3	1	1	2	2	1	2	1	1	1	2	CC	1.41
10	3011	Controls	1	35	19	3	1	1	2	1	1	1	1	1	1	2	CC	3.61
11	3012	Controls	1	29	26	2	1	1	2	1	1	1	1	1	1	2	CC	1.81
12	3013	Controls	2	39	21	6	1	2	2	1	1	1	2		1	2	CC	1.01
13	3421	Controls	1	40	38	1	1	1	2	1	1	1	1	1	1	2	CC
14	3156	Controls	1	41	29	3	1	1	2	1	1	1	1	1	1	2	CC
15	3418	Controls	1	39	26	6	1	1	2	2	1	2	1	1	1	2	CC
16	3017	Controls	1	28	29	6	1	1	2	1	1	1	1	1	1	2	CC	1.22
17	3397	Controls	1	38	23	3	1	1	2	1	1	1	1	1	1	2	CC
18	3019	Controls	1	39	19	3	1	1	2	1	2	1	2		1	2	CC	1.09
19	3442	Controls	1	34	18	3	1	1	2	1	1	2	2		1	2	CC
20	3021	Controls	1	40	27	4	1	1	2	1	1	1	1	1	1	2	CC	1.65
21	3437	Controls	1	29	21	6	1	1	2	1	1	1	2			2	CC
22	3023	Controls	1	32	30	3	1	2	2	1	1	1	1	1	1	2	CC	0.35
23	3024	Controls	1	39	28	4	1	1	2	1	1	1	2		1	2	CC	0.2
24	3410	Controls	2	31	25	6	1	1	2	1	1	1	1	1	1	2	CC
25	3405	Controls	1	34	19	4	1	1	1	1	1	1	2		1	2	CC
26	3029	Controls	1	39	32	3	1	1	2	1	1	2	1	1	1	2	CC	4.38
27	3417	Controls	1	39	20	4	1	1	2	1	1	1	2		1	2	CC
28	3248	Controls	1	39	25	4	1	1	2	1	1	1	1	1	1	2	CC
29	3383	Controls	1	36	22	6	1	1	2	1	1	1	2		1	2	CC
30	3035	Controls	1	40	20	4	1	2	2	1	1	1	2		1	2	CC	0.52
31	3253	Controls	1	38	20	4	1	1	2	1	1	1	1	1	1	2	CC
32	3441	Controls	1	29	24	4	1	1	2	1	1	1	1	1	1	2	CC
33	3193	Controls	1	35	19	3	1	1	2	1	1	1	2		1	2	CC
34	3040	Controls	1	27	25	4	1	1	2	1	1	1	1	1	1	2	CC	2.81
35	3041	Controls	1	30	18	3	1	1	2	1	1	1	2		1	2	CC	3.77
36	3042	Controls	1	36	21	5	1	1	2	1	1	1	2		1	2	CC	1.07
37	3043	Controls	1	39	18	4	1	1	2	1	1	1	2		1	2	CC	0.26
38	3045	Controls	1	29	23	3	1	1	2	1	1	1	1	1	1	2	CC	5.17
39	3258	Controls	1	39	24	6	1	1	2	1	1	2	2		1	1	CT
40	3162	Controls	1	22	28	4	1	1	2	1	1	1	1	1	1	2	CC
41	3051	Controls	1	38	30	4	1	1	2	1	1	1	1	1	1	2	CC	1.65
42	3390	Controls	1	38	30	6	1	1	2	1	1	2	1	1	1	2	CC
43	3053	Controls	1	39	32	3	1	1	1	2		2	1	1	1	2	CC	0.52
44	3054	Controls	1	35	24	4	1	1	2	1	1	1	1	1	1	2	CC	2.14
45	3381	Controls	1	35	28	4	1	1	2	1	1	1	1	1	1	2	CC
46	3388	Controls	1	33	18	4	1	1	2	1	1	1	2		1	2	CC
47	3183	Controls	1	33	29	6	1	1	2	1	1	1	2			2	CC
48	3058	Controls	1	39	20	3	1	1	2	1	1	2	1	1	1	2	CC	1.43
49	3272	Controls	1	38	27	4	1	1	2	1	1	1	1	1	1	2	CC
50	3060	Controls	1	24	23	4	1	1	2	1	1	1	2		1	2	CC	0.94
51	3279	Controls	1	40	23	5	1	1	2	1	1	2	2		1	2	CC
52	3238	Controls	1	21	22	4	1	1	2	1	1	1	1	1	1	1	CT
53	3180	Controls	1	33	24	3	1	1	2	1	1	1	1	1	1	2	CC
54	3260	Controls	1	37	29	3	1	1	2	1	1	1	1	1	1	2	CC
55	3003	Controls	1	27	29	3	1	1	2	2	1	2	1	1	1	2	CC	0.36
56	3069	Controls	1	38	21	4	1	1	2	1	1	2	2		1	2	CC	1.39
57	3070	Controls	2	38	21	4	1	1	2	1	1	1	2		1	2	CC	0.86
58	3071	Controls	1	39	24	4	1	1	2	1	1	1	2		1	1	CT	0.25
59	3181	Controls	1	38	22	4	1	1	2	1	1	1	2		1	1	CT
60	3073	Controls	1	38	25	5	1	1	2	2	1	2	1	1	1	2	CC	0.33
61	3074	Controls	1	41	25	3	1	1	2	1	1	1	1	1	1	2	CC	0.27
62	3075	Controls	1	36	24	3	1	1	2	1	1	1	1	1	1	2	CC	0.09
63	3076	Controls	1	38	32	2	1	1	1	1	1	1	1	1	1	2	CC	0.79
64	3157	Controls	1	31	37	3	1	1	2	1	1	1	1	1	1	2	CC
65	3078	Controls	1	38	19	3	1	1	2	1	1	1	2		1	2	CC	0.24
66	3200	Controls	1	37	23	4	1	1	2	1	1	1	2		1	2	CC
67	3169	Controls	1	28	30	3	1	1	1	1	1	1	1	1	1	2	CC
68	3082	Controls	2	36	21	4	1	1	1	1	1	1	2		1	2	CC	1
69	3085	Controls	2	32	20	4	1	1	1	1	1	1	2		1	2	CC	2.82
70	3254	Controls	1	31	35	5	1	1	2	1	1	1	1	1	1	1	CT
71	3087	Controls	1	34	23	6	1	1	2	2	1	1	2		1	2	CC	0.09
72	3244	Controls	1	34	19	4	1	1	2	1	1	2	2		1	2	CC
73	3055	Controls	1	30	28	6	1	2	2	2	1	2	1	1	1	2	CC	0.94
74	3227	Controls	2	40	19	3	1	1	2	1	1	1	2		1	2	CC
75	3091	Controls	1	37	20	4	1	1	2	1	1	1	2		1	1	CT	1.32
76	3220	Controls	1	34	33	3	1	1	2	1	1	2	1	1	1	2	CC
77	3164	Controls	2	31	22	3	1	1	2	1	1	1	1	1	1	2	CC
78	3277	Controls	1	37	33	5	1	1	1	1	1	2	1	1	1	2	CC
79	3095	Controls	1	33	23	5	1	1	2	1	1	1	1	1	1	2	CC
80	3096	Controls	2	42	22	3	1	1	2	1	1	1	1	1	1	2	CC	0.62
81	3097	Controls	1	37	27	5	1	1	2	1	1	1	2		1	2	CC
82	3098	Controls	1	30	25	4	1	1	2	1	1	1	1	1	1	1	CT
83	3251	Controls	1	29	27	4	1	2	2	1	1	1	1	1	1	2	CC
84	3100	Controls	1	39	25	4	1	1	2	1	1	2	1	1	1	2	CC
85	3274	Controls	1	39	21	3	1	1	2	1	1	1	1	1	1	2	CC
86	3257	Controls	1	36	22	4	1	1	1	2	1	1	1	1	1	2	CC
87	3103	Controls	2	38	18	4	1	1	2	1	1	1	2		1	2	CC	0.24
88	3391	Controls	1	39	35	4	1	1	2	1	1	1	1	1	1	2	CC
89	3105	Controls	1	39	33	4	1	1	2	1	1	1	1	1	1	2	CC	1.03
90	3106	Controls	1	35	30	4	1	1	2	1	1	1	1	1	1	2	CC	3.48
91	3404-2	Controls	1	36	29	4	1	1	2	1	1	1	1	1	1	2	CC
92	3403	Controls	1	35	25	4	1	1	2	1	1	1	1	1	1	2	CC
93	3109	Controls	1	38	26	6	1	1	2	2	1	1	2		1	2	CC	0.065
94	3395	Controls	1	28	28	4	1	2	2	1	1	1	1	1	1	2	CC
95	3112	Controls	1	27	30	4	1	1	2	2	1	2	1	1	1	2	CC	5.57
96	3419	Controls	1	38	19	6	1	1	2	1	1	1	1	1	1	2	CC
97	3430	Controls	1	40	22	4	1	1	2	1	1	1	2		1	2	CC
98	3115	Controls	1	37	22	4	1	1	2	1	1	1	2		1	2	CC	0.29
99	3117	Controls	1	32	27	4	1	1	2	1	1	2	1	1	1	2	CC	1.12
100	3119	Controls	1	37	36	3	1	1	2	1	1	1	1	1	1	2	CC	1.51
101	3120	Controls	2	31	21	4	1	1	2	1	1	1	2		1	2	CC
102	3121	Controls	1	32	23	4	1	1	2	1	1	1	1	1		2	CC	0.62
103	3160	Controls	1	27	40	4	1	1	2	1	1	1	1	1	1	2	CC
104	3196	Controls	2	35	18	3	1	1	2	1	1	1	2		1	2	CC
105	3124	Controls	1	35	24	4	1	1	2	1	1	1	2		1	2	CC	0.86
106	3235-1	Controls	1	42	19	3	1	1	2	1	1	1	1	1	1	2	CC
107	3211	Controls	1	37	20	4	1	1	2	1	1	1	1	1	1	2	CC
108	3128	Controls	2	30	29	4	1	1	2	1	1	1	2		1	2	CC	0.89
109	3255	Controls	1	38	25	4	1	1	2	1	1	1	1	1	1	2	CC
110	3130	Controls	1	40	32	6	1	1	2	1	1	1	1	1	1	2	CC	0.41
111	3203	Controls	1	29	23	5	1	1	2	1	1	1	2		1	2	CC
112	3134	Controls	1	38	20	5	1	1	2	2	1	2	2		1	1	TT	1.05
113	3135	Controls	1	35	30	2	1	1	2	2		2	1	1	1	2	CC	1.51
114	3440	Controls	1	38	23	4	1	1	2	1	1	1	2		1	2	CC
115	3137	Controls	1	27	33	4	1	1	2	1	1	1	1	1	1	2	CC
116	3256	Controls	1	36	30	4	1	1	2	1	1	1	1		1	1	CT
117	3143	Controls	1	33	22	5	1	1	1	1	1	1	2		1	2	CC	0.36
118	3431	Controls	1	35	25	4	1	1	2	1	1	1	1	1	2	2	CC
119	3145	Controls	1	39	29	2	1	2	2	1	1	2	1	1	1	2	CC	1.85
120	3438	Controls	2	34	24	4	1	1	2	1	1	2	1	1	1	2	CC
121	3148	Controls	1	32	28	4	1	1	2	1	1	1	1	1	1	2	CC	0.97
122	3415	Controls	1	30	28	3	1	1	2	1	1	1	1	1	1	2	CC
123	3033	Controls	1	39	18	4	1	1	2	1	1	1	2		1	1	CT	1.03
124	3026	Controls	1	36	29	4	1	1	2	1	1	1	1	1	1	2	CC	2.68
125	3435	Controls	1	31	28	6	1	1	2	2	1	2	2		1	2	CC
